# Supplementary material for: Transcriptional Profiling and Deriving a Seven-Gene Signature That Discriminates Active and Latent Tuberculosis: An Integrative Bioinformatics Approach
Source: Genes (Basel). 2022 Mar 29;13(4):616. doi: 10.3390/genes13040616 (PMC9032611; doi:10.3390/genes13040616)
Supplement: Supplementary file 1 [file genes-13-00616-s001.zip]

Archive with 2 entries (2 files):
- genes-1579823-Supplementary-Figures.pdf
- genes-1579823-Supplementary-Table.pdf
